# Supplementary material for: Study of the Correlation Between Endophyte Abundances and Metabolite Levels in Different Parts of the Tissue of Cultivated and Wild Arnebia euchroma (Royle) Johnst. Based on Microbiome Analysis and Metabolomics
Source: Molecules. 2025 Feb 6;30(3):734. doi: 10.3390/molecules30030734 (PMC11820562; doi:10.3390/molecules30030734)
Supplement: Supplementary file 1 [file molecules-30-00734-s001.zip › Table S1.xlsx]

## Sheet: Sheet1
Table S1. Total metabolites of positive ion patterns identified from different tissue parts of cultivated and wild A. euchroma.
Name	Formula	AEZ-L1	AEZ-L2	AEZ-L3	AEZ-L4	AEZ-L5	AEY-L1	AEY-L2	AEY-L3	AEY-L4	AEY-L5	AEY-R1	AEY-R2	AEY-R3	AEY-R4	AEY-R5	AEZ-R1	AEZ-R2	AEZ-R3	AEZ-R4	AEZ-R5
Isobutyryl alkannin	C20H22O6	0	2191	2092	0	6146	0	0	1818	0	4654	4046	0	1383	2756	2072	1897	1933	1193	2804	1629
Neochlorogenic acid	C16H18O9	0	5901	0	0	0	3302	3273	0	0	0	2177	3187	2053	2265	2589	2142	0	2386	0	2386
Vicenin	C27H30O15	0	7441	0	0	0	0	0	0	1774	0	0	0	0	0	0	0	5997	0	0	0
Uridine	C9H12N2O6	0	15404	9620	12572	7455	50845	7401	12209	5031	16495	3783	3744	2885	2344	1910	1199	3801	2511	3686	1609
Caffeic acid tetramer	C36H30O16	0	486925	10424	203494	5944	2387	495101	332091	290273	4827	2136	0	0	0	0	18080	5904	1701	2088	3571
Delphinidin-3-Glucoside	C21H21O12	0	5298	3483	0	1969	2207	0	2296	0	5778	2521	5661	0	0	1026	1487	5143	0	4696	3412
Hesperidin	C28H34O15	0	6894	2022	0	0	25096	0	0	1637	1345	16374	11412	8436	9199	13898	11140	16076	9879	15596	10976
Beta-Amyrin	C30H50O	0	3220	0	2656	0	3998	0	0	1847	0	8837	2864	31965	4525	0	0	5769	6692	0	9172
Cordiachrome G	C16H16O3	0	134583	146834	52675	0	0	0	0	0	0	4209391	3298958	2864405	2355561	3914995	3527978	4274853	3006468	4164867	3415537
Alliodorin	C16H20O3	0	10524	0	0	0	0	0	20936	2570	0	4506	3439	3187	0	0	0	3884	6469	1114	0
Lithospermidin B	C21H24O7	0	0	1905	0	2316	0	0	0	0	1689	7851	79953	0	225209	0	32052	5632	229814	69074	301426
N-Acetyl-L-phenylalanine	C11H13NO3	0	0	2475	0	0	0	0	0	1496	0	0	0	3893	0	1221	1379	0	0	0	0
N-Acetyl-L-leucine	C8H15NO3	0	0	1931	2034	3070	2251	3130	0	0	0	0	0	0	0	0	1536	0	2039	915	1059
Danshensu	C9H10O5	0	0	2135	0	9070	10844	2842	0	0	0	3944	5449	3635	4446	3798	4335	4957	5475	4111	4223
Uric acid	C5H4N4O3	0	0	3159	0	1933	0	0	0	0	0	1279	0	0	0	883	0	1299	651	0	1049
Suberic acid	C8H14O4	0	0	2056	0	8658	0	0	0	5675	6796	5684	4638	3738	3406	4761	4225	5465	1702	4937	4012
N-Nonacosane	C29H60	0	0	2952	0	0	0	0	0	0	0	0	0	0	0	0	0	0	0	0	0
Betulin	C30H50O2	31100	0	59037	41071	37871	35563	48505	44532	42702	39752	75020	45197	22198	26821	31786	35862	13394	76143	19096	105977
Indicin	C15H25NO5	0	0	0	0	11098	0	0	0	12313	0	0	0	0	0	0	0	0	0	0	0
Angelicin	C12H8O4	0	0	0	0	268004	2331	13718	0	19270	0	585303	800517	512516	604776	612281	571835	749757	581657	694167	619335
3-Hydroxybenzoic acid	C7H6O3	0	0	0	0	0	0	0	0	0	0	3372	0	2888	0	0	1414	0	0	0	1597
Salvianolic acid D	C20H18O10	0	0	0	0	0	0	1967	4587	0	1748	0	0	0	1875	0	2430	1623	1820	6930	5376
Cordiachrome B	C16H18O2	0	0	0	0	0	0	0	0	0	0	2951	0	0	0	0	4626	0	0	0	0
Cordiachrome C	C16H18O2	0	0	0	0	0	0	0	0	0	0	69905	0	0	0	0	6483	0	0	0	0
Threonic acid	C4H8O5	0	0	0	0	0	0	0	0	0	0	2822	0	1381	0	2745	2216	2420	3157	1955	3257
Maleic acid	C4H4O4	0	0	0	0	0	0	0	0	0	0	2484	0	0	0	0	0	2294	2203	2056	2540
Gluconic acid	C6H12O7	0	0	0	0	0	0	0	0	0	0	1336	1951	1141	1394	1554	1431	0	1374	1477	0
Shikonofuran A	C13H11BrN2O	0	0	0	0	0	0	0	0	0	0	0	4108	0	0	3750	0	0	3164	0	0
Coromandaline	C15H27NO4	0	0	0	0	0	0	0	0	0	0	0	6352	0	0	0	0	0	0	0	0
4-Methoxysalicylic acid	C8H8O4	0	0	0	0	0	0	0	0	0	0	0	962	0	2037	0	0	0	0	0	0
Indole-3-acetic acid	C10H9NO2	0	0	0	0	0	0	0	0	0	0	0	1083	0	0	0	0	0	0	0	0
Malic acid	C4H6O5	0	0	0	0	0	0	0	0	0	0	0	0	0	3914	1189	4295	0	0	0	0
N-Tricosane	C23H48	0	0	0	0	0	0	0	0	0	0	0	0	0	2351	0	0	0	0	0	0
L-Epicatechin	C15H14O6	925823	994305	896679	0	989006	40320	1215812	319530	636840	953354	4164	2648	11358	1090	974	1204	1540	1355	3916	3140
(+)-Pinoresinol	C20H22O6	6275	30104	0	2346	16188	0	22161	2000	25040	0	126555	241785	186422	186840	216843	160185	252339	193287	253041	171569
(5Z)-3,4-dimethyl-5-pentylidene-2(5H)-Furanone	C11H16O2	171931	176308	199484	165915	134060	288013	117856	154464	106718	156145	4467	5081	6008	4532	4716	4805	4460	4015	8538	9961
L-1,2,3,4-Tetrahydronrharman-3-Carboxylic acid	C12H12N2O2	9648	0	7240	0	8358	12561	5489	6345	5031	11006	6233	0	12058	0	7147	27037	12742	2380	4682	0
1-O-Caffeoylglycerol	C12H14O6	30593	31934	37343	40556	27103	41526	23954	34353	42869	16595	1515	1507	1229	2022	1691	1181	1911	1227	1249	1249
1-Docosanol	C22H44	3477	9008	0	2114	6261	5404	1978	4498	1953	1937	2507	2697	3315	1557	5195	2610	2978	2124	5708	2206
1-Hexadecene	C16H32	70206	65296	39170	52072	59903	5404	56143	64162	71672	14792	11261	6347	32366	45556	40719	4336	1938	2889	16776	23391
2,6-Diisopropylnaphthalene	C16H20	6626	6110	8253	6661	8756	5404	6539	8018	5021	6282	2192	1543	0	1135	0	0	0	0	0	0
24(R), 25-Dihydroxyvitamin D3	C27H44O3	6483	5824	5855	6135	6475	8308	7654	8571	5667	7227	3617	2877	3241	2608	5295	3394	3111	2901	4226	3474
24-ketocholesterol	C27H44O2	19948	12231	21982	16739	15528	27976	9285	24181	24748	15797	18030	16031	14929	12222	6417	12982	7306	6204	31391	21851
[2H4]-D,L-2-Hydroxyglutaric acid	C5H8O5	5269	6009	3741	5627	2716	4251	2934	2417	2791	6301	7914	10113	4181	2640	2879	5049	2589	2654	4547	2731
2-Hydroxy-2-Isopropylsuccinic acid	C7H12O5	4738	4925	3741	0	3326	4592	3543	4348	4529	2285	4137	8480	3224	8800	1842	5054	3636	9646	3892	3722
3,4-Dihydroxybenzyl alcohol	C9H10O4	0	12569	10386	11345	14138	17307	15939	12005	21431	16191	7355	1559	6125	5646	0	6580	4641	5476	0	0
3,4-Dihydroxy-5-Methoxybenzoic acid	C8H8O5	2572	0	1943	0	2693	2634	2177	0	1936	2342	1891	1836	2884	1664	1734	2072	1998	1560	1712	1708
3-Methylglutaric acid	C6H10O4	0	3983	4143	3448	3759	5222	3192	3721	0	3728	0	0	0	0	0	0	0	0	0	0
3-p-Coumaroylquinic acid	C16H18O8	7713	0	0	0	0	0	0	0	0	0	0	0	0	0	0	0	0	0	0	0
3-Hydroxydecanoic acid	C10H20O3	10699	13818	11821	8785	7910	5182	5731	6795	9396	8038	36508	30366	42648	26600	18842	18989	23679	24023	30299	17870
3-Tert-Butyladipic acid	C10H18O4	7030	5438	4533	4884	5888	9581	2406	5408	6252	3721	67849	52609	38924	31201	57037	47956	2069	43591	1603	47695
3-Oxopomolic acid	C30H46O4	71833	55236	55060	46081	60899	76130	31353	29452	50299	31905	2386	2709	3759	4170	2698	3864	2929	3165	3620	1028
Oleanolic acid 3-acetate	C32H50O4	8995	9125	8719	0	10341	12704	17373	14418	10558	11856	8353	5063	3585	7301	14178	5806	2498	4072	3269	4304
3-O-Acetylcorosolic acid	C32H50O5	26661	20286	26121	26750	22765	21473	13533	17733	12638	19459	7656	4943	4240	5972	0	5170	0	5463	6850	2418
β-selinene	C15H24	82891	113207	74772	99257	55114	82765	73005	97984	96206	48205	81321	85332	48016	85011	52765	97315	78495	2446	93064	94728
4-Hydroxycinnamic acid	C9H8O3	9463	17558	12774	8701	11147	5647	4463	8349	2707	4112	2084	3148	2874	3147	4545	2814	8808	3503	6976	3369
5-O-p-Coumaroylquinic acid	C16H18O8	4039	5074	2775	3843	5792	2993	4365	3509	3451	8887	6147	0	0	6672	1168	27545	11596	1185	4106	1050
Scoparone	C11H10O4	30864	33366	15342	14492	26703	29263	21518	12562	31510	30392	1446	3211	2995	1616	3535	17197	1494	1533	1560	1874
7-Acetylscorpioidine	C22H33NO7	21386	23232	2764	2338	4184	3736	6246	2083	4369	5367	3541	1754	1384	1809	1714	1368	1633	1571	1624	1654
7β-hydroxysitosterol	C29H50O2	24120	19940	24120	18869	68583	7353	4181	5575	4921	6033	69701	133976	96374	120170	119698	73965	144777	100527	149750	113360
7-Methoxy-4-methylcoumarin	C11H10O3	3859	3606	9892	0	15682	0	6231	6030	7312	0	1391	1740	1159	1327	0	1094	1033	0	1479	0
7-Methoxyflavone	C16H12O3	22680	15095	28289	17257	5660793	36328	24796	15427	5975	21985	780156	2020796	934802	1192363	1446884	1026373	2220485	938156	1765809	1044582
7-Hydroxycoumarin	C9H6O3	1008532	1387842	1413013	1013138	1193218	1847976	1353182	962577	1401011	1604248	56696	17266	70144	9907	93872	138645	39546	58702	40716	88109
Acetyllycopsamine	C17H27NO6	3035	0	3871	2589	0	16644	0	0	0	0	0	1713	0	2107	756	0	1347	1499	1036	1370
Alliodorol	C16H22O3	7706	3015	4849	5438	4813	4559	3854	4684	2962	3443	1096	10742	1350	1994	901	2512	0	817	3075	967
Allioquinol C	C16H20O3	192674	44701	79220	40064	70627	107187	12413	233738	42915	132847	19320	19321	35041	16696	22579	37217	15369	21116	24011	26336
ALPHA-Caryophyllene	C15H24	6537	13468	11308	5232	0	2608	2371	4102	2155	2463	40070	39053	48016	41153	24131	50615	39879	36395	46203	44735
Arnebifuranone	C18H20O5	25899	7081	7047	18905	5474	5168	1650	5679	0	7678	327506	249702	186797	141053	295048	229762	315243	209251	289396	220167
β-Lonone	C13H20O	22043	100458	6897	35218	91273	118567	95722	57435	25768	55487	4532	4020	3537	3526	3514	3280	3231	3052	3703	3654
Cabraleadiol	C30H52O3	46507	31964	43670	25491	34081	28544	22678	30409	28865	14279	45994	30075	16478	12303	7560	11532	14250	17979	18522	24910
Cordallinol	C16H22O4	26460	22557	24851	31481	32917	29583	15555	22192	19071	24408	21810	18569	16388	15624	16336	19471	13329	15174	15653	13219
Cordiachrome A	C16H18O2	253624	0	0	0	87932	137341	14524	304119	6860	170950	69905	0	0	0	0	69321	0	0	0	0
Cordialin A	C30H46O5	4431	0	11437	4070	11384	7882	11856	5422	14014	5509	4453	0	6043	12324	0	1379	2099	975	2207	0
Cordiaquinol C	C16H20O2	25512	3521	30995	2644	12349	4560	1947	23634	7301	1742	10830	34633	184679	24384	0	104219	15188	19770	22347	21011
Cordiol A	C16H22O3	2961	2170	0	2312	2470	2690	9784	2586	1993	2069	0	1086	1657	1505	0	1084	955	1055	1481	947
Curassavinine	C16H27NO4	8371	7184	6891	8798	9104	9569	4352	6856	2211	6583	1242	1591	2878	1196	2933	5136	0	2205	1425	2756
Cynaustine	C15H25NO4	38226	22370	22244	34025	14043	17846	16171	16084	12835	22888	8911	2465	3899	3467	3712	0	2457	3356	2635	3823
Cynoglossamine	C24H31NO7	3934	8081	6659	7778	3637	6528	6440	6048	4965	6081	9482	15730	2157	2683	0	1136	1593	1790	4403	3063
De-O-Methyllasiodiplodin	C16H22O4	596322	683235	488534	436127	377257	536150	324892	392433	321711	333781	303840	406097	357029	237065	325395	405153	285087	246500	338653	291818
DL-beta-Homophenylalanine	C10H13NO2	16624	2591	0	0	0	0	0	0	0	0	5933	0	3997	39429	1349	8415	4285	0	3565	0
D-Pantothenic acid	C9H17NO5	10962	11589	16017	12381	11316	17182	7231	7231	11262	10281	3785	1515	5018	0	2904	7318	3391	3147	2770	3019
D-Mannose	C6H12O6	43353	46752	0	22451	40179	20078	37730	21495	37222	29880	5232	7591	4063	28291	5569	4710	7650	2802	7121	8399
D-(-)-Asparagine monohydrate	C4H8N2O3	3844	0	4692	5803	6477	5765	4439	4713	2896	9116	32279	1541	26773	7110	11438	44500	5962	1423	1734	31577
Echihumiline	C20H31NO7	2942	5144	0	0	0	8205	0	2442	0	4372	6254	5478	4343	10302	4433	0	4736	3880	4930	3765
Ehretinine	C16H21NO3	3282	0	5289	5957	4209	8654	4989	2916	2764	5928	4450	2950	2036	0	3816	2609	4626	2410	2505	2692
Heliocurassavinine	C15H27NO4	77389	132051	95191	101585	97703	214639	152794	65574	75692	82861	5366	1912	1990	2586	1934	1865	1037	1171	1649	1256
Heliosupine	C20H31NO7	4398	3625	4651	1874	5853	12957	3034	3288	2591	4277	5390	0	0	0	3536	1297	1252	1452	2558	2280
Hexadecanal	C16H32O	29229	42650	23544	23032	24145	23050	24189	25666	25405	19134	30152	17396	18532	20191	16315	20627	17421	16633	19702	17959
Kynurenic acid	C10H9NO4	6296	2874	2361	2047	9661	9348	9954	1988	2549	5939	11833	0	0	0	10368	8369	11762	7595	3204	1043
Lantic acid	C30H46O4	27279	19680	9095	0	2563	6544	5396	0	16822	21214	0	1684	5374	2951	1498	1522	1033	1219	1767	903
Leucocordiachrome H	C16H16O4	117638	46620	262160	150787	193579	398618	377840	129581	556531	157937	41921	134120	826784	71225	42255	42537	108454	3212	6993	40969
Lithospermic acid A	C27H22O12	131753	53803	133154	88988	0	0	7334	44376	75624	0	0	0	1181	0	4798	0	0	0	0	0
L-Glutamine	C5H10N2O3	4817	7040	9711	6304	5814	10218	0	6733	5966	7094	80769	2548	4615	1959	34625	33800	49806	100962	102900	49635
L-Tryptophan	C11H12N2O2	38312	74170	71982	49027	59557	93951	74396	51610	65425	76576	20492	2006	13335	1540	11951	48725	21835	3934	14829	24740
Menisdaurin	C14H19NO7	4458	6539	4647	4128	5210	6528	5325	4686	6700	3300	2719	2504	2754	1779	29980	5620	8575	2132	2563	2498
Methyl dodecanoate	C13H24O2	17147	12009	12268	14001	4131	4005	8962	8369	7163	11204	1835	2965	1914	4523	1395	1819	1522	1320	2085	1887
Monardic acid A	C27H22O12	374665	353229	392512	313757	340090	220713	413251	253160	271062	42977	2416	2288	4526	6198	7216	2036	1567	1018	1517	1097
Monomethyl lithospermate	C28H24O12	4982	5363	10460	6708	2349	7614	12548	0	6219	2670	3710	1622	1802	0	2929	1609	1067	735	3341	2081
N-Acetyl-DL-valine	C7H13NO3	2504	2337	2456	2356	2349	3466	2325	2746	1830	2351	1700	1928	0	0	0	0	0	0	0	0
Sakuranetin	C16H16O6	18492	17394	19783	15550	23653	21349	30746	11440	14731	13613	20166	22786	17965	19403	20336	13910	13518	13322	13449	13357
Scorpioidine	C20H31NO6	2950	5801	4140	2702	0	6228	2175	3235	2370	5718	2136	1557	0	1853	1709	2069	12727	0	0	1615
Symphytine	C20H31NO6	59840	50585	29185	35257	19155	22911	25985	18967	19378	17494	20267	29925	17664	13885	13779	22116	12727	11823	15468	15625
Thesinine	C17H21NO3	4122	0	2392	0	0	2976	0	1979	9044	0	3437	2965	4140	3466	2059	4823	3648	3226	3698	3849
Tormentic acid	C30H48O5	34986	48932	34550	36590	45797	60860	27689	38152	32866	34130	14043	5537	17794	13503	7586	21484	12968	11113	4497	4813
Uplandicine	C17H27NO7	7221	7114	3805	4637	5725	11507	3267	3999	4322	4840	5847	7550	1975	2783	1173	2086	3080	9153	3118	1767
α-cadinol	C15H26O	39302	36476	38128	31582	27233	29447	29754	2773	36266	27822	29543	26192	20343	18338	17881	22743	19118	19580	23135	21824
Alpha-Pinene	C10H16	12459	8000	7140	10732	5864	6492	7146	7488	7491	8682	5754	4287	4182	3581	4226	4097	3116	3661	3440	2991
Α-Amyrin	C30H50O	67410	0	10589	0	0	0	0	0	0	0	8837	53953	31965	36243	38207	15063	13142	5066	11527	9172
Linolenic acid	C18H30O2	2438510	1247723	1189220	2300965	430428	1125002	912878	846721	592202	1448523	220759	124041	96934	177317	99481	116675	66401	99441	90098	111814
Beta, beta-dimethylacrylshikonin	C21H22O6	5013	18946	9031	2825	3782	4209	11700	11393	4637	10505	514518	707969	491674	667943	600527	511054	648566	517945	607990	539756
Beta-Sitosterol	C29H50O	5723	5947	5857	6524	6325	3575	2651	2844	3952	3645	2902	3384	2109	4772	3852	2533	1500	1966	2223	3670
Bate-Hydroxyisovalerylshikonin	C21H24O7	2053	24973	2211	2038	14632	6088	1583	3053	3445	2587	14853	31290	17970	22589	25137	19637	28505	18335	25826	18059
Bate-Acetoxyisovalerylshikonin	C23H26O8	18613	4183	2309	2708	3006	0	4361	3549	15108	3185	16271	34142	17852	21773	30507	20854	42732	22942	35781	22101
Alkannin	C16H16O5	2528	6555	2000	0	4109	6142	1777	1962	3255	3400	130329	247921	174697	248878	225567	152716	333897	145300	255330	141296
1-beta-D-Arabinofuranosyluracil	C9H12N2O6	26244	15404	0	0	7455	0	7401	0	5031	16495	0	0	0	0	0	0	0	0	0	0
Ferulic Acid	C10H10O4	14965	17379	0	14754	16831	20754	12339	11972	14260	11471	9320	12663	11029	15807	9330	0	3267	5246	5819	2315
Betulinic acid	C30H48O3	7283	12794	10422	6488	13486	11923	8402	10121	14087	2102	25821	2724	40468	71966	20632	16918	6720	76143	7244	26748
Benzoic acid	C7H6O2	3397	5653	8196	3162	0	5944	2861	0	3583	0	3318	3084	2218	1257	1299	2045	3353	4820	5167	3989
Propionylshikonin	C19H20O6	670835	1321668	941537	668357	774480	234916	504907	1010226	506088	765170	168278	417699	439134	486914	278851	126522	691505	44333	357184	160426
Ergostenol	C28H48O	51045	49726	50401	40802	46868	52889	67907	67847	60960	61610	66064	45600	35416	40647	28227	29233	24250	28951	34602	38283
Safranal	C10H14O	8431	2205	1949	6255	2087	3844	2749	2003	2437	2714	4889	1450	1769	2250	0	0	0	11452	0	1017
Cannabidiolic acid	C22H30O4	9520	4277	4366	6131	4418	3661	5813	3791	5278	5199	6929	6238	4188	5836	6969	6587	2361	3722	4606	5527
Lithospermic acid B	C36H30O16	1131242	1033918	527623	639668	738326	872790	1053873	921789	742711	624008	222167	3068	365673	2142	156130	116518	65828	64897	20879	208583
Salvianolic acid H	C27H22O12	139615	33924	10717	0	153642	132440	3850	101846	0	0	0	0	3721	0	0	0	1049	0	0	0
Salvianolic acid	C26H22O10	2391	10380	3123	0	5444	3323	2459	2422	3848	5986	1339	1677	1361	1186	1413	1370	1419	1196	1741	1342
Salvianolicacid C	C26H20O10	28822	26591	17014	15002	19817	30321	36415	21008	19901	13754	11552	1258	22680	16054	11099	10374	1238	3565	1805	11308
Salvianolic acid F	C17H14O6	13760	26591	15569	4884	7184	17158	2098	0	3698	8777	1486	3080	2913	2558	1423	1307	5319	1147	1802	1517
Bilirubin	C33H36N4O6	429366	339080	442729	251916	404949	423140	38889	316186	160967	612880	265542	415402	80102	382399	46795	232061	16899	21868	5519	7449
Diosmin	C28H32O15	62787	143004	11161	4201	24169	28963	20685	6446	32824	12818	3768	3037	2418	1646	2348	2419	2664	1975	2371	1741
Deserpidine	C32H38N2O8	8246	17537	5612	6745	12104	16325	4299	12968	4793	8850	5586	2641	3818	8083	7107	6698	13906	3650	3000	33027
Succinic acid	C4H6O4	5110	4358	3794	3491	5118	7166	4995	6275	3418	8843	5940	1519	3922	3625	3015	2048	2725	2310	2346	3087
Syringic acid	C9H10O5	7786	4959	2950	6562	11147	9582	7040	3042	3474	10274	2601	3269	9918	2033	2558	18174	9185	1795	2830	2304
Scopoletin	C10H8O4	3523	3446	3324	3038	4483	2929	3023	3015	3084	1919	11905	21478	15387	22624	19504	13436	29871	12861	23101	12696
Stigmast-4-ene-3,6-dione	C29H46O2	392432	264183	423042	181928	305823	250952	169100	101082	99292	80229	3043	118518	23257	55019	32212	74160	79942	74771	66171	67489
Stigmasterol	C29H48O	922788	101411	96297	67888	106226	45805	51828	72749	61568	33838	40833	80725	501204	280598	1647694	318236	85390	214526	136852	194056
4-Hydroxybenzaldehyde	C7H6O2	5496	4093	4393	2863	4987	6033	2438	3479	2029	2695	4796	4043	2890	2308	4271	3694	4757	3552	4647	3845
(-)-Catechin Hydrate	C15H14O6	920296	994305	896679	744196	989006	678030	1215812	581909	636840	953354	76830	2648	132599	4987	51123	40444	22542	22452	7783	74110
Hydrofarnesylacetone	C18H30O	273029	244194	162080	196776	225767	200714	225701	244156	284272	158201	170243	197739	190227	293168	154555	206330	158687	180922	149448	159922
Lycopene	C17H14O6	2051	8058	8748	0	7154	4943	4793	8576	0	5581	3758	2893	8315	3196	3332	0	4474	3333	5030	6993
Trans-2-Decenal	C10H18O	14002	14066	14144	12794	19363	11322	14492	9698	17398	13994	15008	12533	19491	5523	8517	12205	16090	13332	11086	6029
4-Methoxycinnamic acid	C10H10O3	5112	9310	6762	4508	5615	4313	1526	7020	4472	5203	3865	2924	2982	1429	2509	2251	3768	1411	3175	1967
p-Coumaric acid	C9H8O3	2127	2536	4779	2563	2932	0	4363	0	0	2742	1836	1377	1161	0	0	0	0	0	0	0
Nerolidol	C15H26O	2052	0	3569	8616	0	4046	3842	0	1885	1903	0	0	0	0	0	0	1977	0	0	0
Hispldulin	C16H12O6	3145	9936	2082	7318	2205	2774	3724	2495	2301	1933	8267	5586	5027	14134	4469	4104	4158	4197	4270	3953
Glabridin	C20H20O4	5285	6317	13498	10776	12797	6053	4509	4324	5318	3226	7086	7484	12722	3368	8660	8923	10370	19318	10444	16745
Trehalose	C12H22O11	4522123	5429338	4332727	4839844	5627801	5231943	513043	6150	565393	10269	17535	7509	11546	0	13638	14620	17249	549300	6628	19401
Coriandrinol	C35H60O6	49117	43691	41908	73974	31331	76996	71475	64262	72436	48225	57916	19691	43899	54923	30995	45081	47329	49944	68359	38608
Quercetin	C15H10O7	2327891	3413062	2713486	2768862	2705281	4862160	3773411	1844033	2273950	2480642	11117	947	6563	37076	2576	18846	4923	708	3497	2758
Isoquercitrin	C21H20O12	504011	807087	655077	611814	605070	3987	30238	417100	485214	14898	0	2179	1857	0	0	0	1021	0	0	0
Taxifolin	C15H12O7	6700	6315	2930	6877	5283	2866	5470	3611	45767	3476	1701	3774	1375	0	1639	1720	2131	1338	1518	1410
Glycitein	C16H12O5	4696	4523	4282	4117	3521	3379	17018	3172	2759	2776	19356	39686	21855	24723	24664	22290	36108	20781	29147	22614
Baicalein	C15H10O5	6710	6723	8718	8330	8686	4286	6571	6726	5650	9114	1705	1691	2848	0	1511	0	0	0	0	2216
Pachypodol	C18H16O7	6750	20293	10481	11336	8863	72422	10473	10529	12569	6781	3311	5120	3119	2460	2139	2591	4605	2610	2671	2459
Hexyl hexanoate	C12H24O2	197863	108256	145888	153987	126813	179080	143860	163132	191894	106657	122316	92763	122776	138566	82456	155593	146708	104731	149986	121704
Synapoic acid	C11H12O5	3181	5145	4027	3698	5378	9701	7613	3122	5160	4616	1337	3635	1355	3382	2679	3130	3291	1529	2863	2972
(E,E)-Farnesol	C15H26O	8759	2983	2304	2667	2725	2625	2541	2425	2443	1337	2714	2375	2375	3581	2321	2680	1711	2153	1550	1960
Hyperoside	C21H20O12	63594	96528	84471	87647	90195	0	157819	57225	70298	73035	2681	1524	0	1357	6141	4538	3332	1662	2930	833
Caffeic acid	C9H8O4	42297	57801	44644	45184	41056	61126	48720	40745	47666	55524	5275	1330	6146	2411	7749	10916	3361	4673	3330	7253
Methyl Caffeate	C10H10O4	9031	6590	9825	7684	7012	9300	3793	3286	3674	3205	6905	8927	6159	9089	6167	3735	10883	3324	7607	1537
Kaempferol-3-O-Rutinoside	C27H30O15	419384	447164	422624	406120	284596	712490	544494	354850	173430	390460	2397	4320	2335	2821	4233	3080	3691	2504	3293	3043
Antioxidant 168	C42H63O3P	23442	20223	11436	15720	16095	18787	11738	15008	14499	15346	13935	9368	11509	24932	14399	12102	10240	12152	16527	15903
Latifoline	C20H27NO7	3730	2540	2469	3179	2913	6470	4179	1969	2030	2103	2409	13161	4752	3540	5294	6164	15105	3386	10529	5284
Roburic acid	C30H48O2	64359	65874	43645	48936	7002	78022	51933	79033	38246	89248	80592	72731	53199	50574	3602	41892	2511	34951	41694	65299
Dibutyl phthalate	C16H22O4	23402	22431	21725	21979	22848	18787	21517	18604	20001	18047	17700	13734	14045	19578	12990	16383	17968	8394	10447	24167
2-Hydroxyphenylacetic acid	C8H8O3	2790	3237	0	0	0	0	2107	0	0	0	1154	937	0	1720	887	1671	2749	1764	0	0
Rinderine	C15H25NO5	142755	89902	160900	181745	132367	176223	105131	157612	0	165202	78156	58935	24113	58897	35621	18941	15182	5559	14293	14876
Rutin	C27H30O16	4964410	7502515	5535870	5985038	6067807	10759670	8645318	4835414	5363859	5752939	7841	6309	5357	4397	5792	6605	6013	4769	5953	4632
Chlorogenic acid	C16H18O9	20959	20007	18989	17059	23008	14093	17135	14040	14203	13735	14575	16079	12690	13328	13509	11991	11562	11587	10190	9692
Lantanolic acid	C30H46O4	15936	44587	7675	4818	44114	0	19370	38108	0	6666	3049	0	3310	0	0	0	1642	1277	1537	1213
Ophiogenin-3-O-α-L-rhaMnopyranosyl-(1→2)-β-D-glucopyranoside	C12H22O10	28047	37170	33069	21991	27358	44881	31598	22897	30372	32679	1424	0	5044	1790	0	0	0	0	1157	0
Ergosta-4,6,8(14),22-tetraen-3-one	C28H40O	11947	5639	8546	12647	13026	13298	7718	11978	6369	9201	176004	2641425	261018	2862828	857514	178440	247021	103546	190156	225270
Lasiocarpine	C21H33NO7	9283	9142	9042	10133	9388	13049	4717	9026	5342	9939	3210	8241	3884	7443	5144	4101	8493	4441	6158	4379
Verbascoside	C29H36O15	8498	8471	12297	5821	8252	16597	5660	3883	8270	5219	12461	10325	12383	15696	8201	15145	11844	14244	12029	15813
Medicarpin	C16H14O4	208176	135118	258470	149491	39221572	335309	233167	151424	36764	213279	5542906	7697223	5985437	6538892	6992771	6193127	8002656	5983004	7322188	6117133
Rosmarinic acid	C18H16O8	57912	60083	42356	56806	22618	80366	80411	44498	68239	123463	1443	7490	30026	3934	40044	58299	17207	26381	17402	36202
Methyl rosmarinate	C19H18O8	26898	23936	25431	23919	22618	20822	19670	19748	18064	0	18576	16864	17209	17218	17475	15019	14940	14910	13200	13158
Raffinose	C18H32O16	1960736	3861956	571795	633747	1133399	1337744	5147197	267779	1740175	1259163	615802	198587	440441	241407	691480	374874	296223	316669	233103	548549
Cynaroside	C21H20O11	5413	58613	9555	5439	11213	0	0	0	0	6509	0	1593	1097	1665	0	1332	5664	0	0	4329
Tricin	C17H14O7	4033	3128	2560	2112	2325	3427	3772	3118	2202	1958	0	0	0	0	0	0	0	0	0	0
Allantoin	C4H6N4O3	2381	0	0	2580	0	0	0	0	1614	0	1783	0	2757	0	913	0	1338	1688	1556	2936
Citric acid	C6H8O7	3921	3486	2212	3798	2892	0	0	0	2955	2081	5406	0	17224	2918	19551	2369	20600	8733	9597	7208
Europine	C16H27NO6	6926	6642	7441	3683	15980	6113	5714	24680	4203	17491	47605	0	66083	1665	1213	70819	0	31932	133870	134229
Oleanolic acid	C30H48O3	3974	5120	6746	2188	0	7170	0	0	0	2449	7953	0	0	0	0	0	0	0	0	0
Apigenin	C15H10O5	4588	11861	0	0	0	6394	1894	4385	0	0	1826	0	0	0	0	0	0	751	0	0
Apigenin 7-glucoside	C21H20O10	4679	5061	3257	2576	3568	7214	6308	3736	2921	3853	22165	37414	31081	34419	36177	25708	39483	32983	40635	34360
Esculetin	C9H6O4	16032	18399	15968	14051	14165	16898	14227	12249	14698	14725	3544	136504	55994	72404	89457	62165	160789	56696	115458	64444
Deoxyshikonin	C16H16O4	117638	5376	262160	150787	193579	398618	377840	129581	556531	157937	869609	905710	826784	422311	978363	473717	931326	550712	902419	776966
Azelaic acid	C9H16O4	5757	2461	2224	4289	3663	4238	2277	2554	2140	3887	4312	28265	18626	14228	21040	20252	28569	14731	24615	18983
Cinnamic acid	C9H8O2	10139	10341	13154	8493	10190	12841	6770	6853	7659	7016	4320	2952	5009	3766	4203	1948	2900	1503	2371	3215
Kaempferol	C15H10O6	209687	226318	216298	187786	134639	333894	247879	161117	79490	176217	10567	1394	9463	7567	9580	9257	10205	7691	1658	8705
Astragalin	C21H20O11	8680	14733	0	47044	0	23067	61875	40822	19749	0	0	0	5492	0	0	3396	0	0	0	2759
Artemisinin	C16H12O6	2547	3067	3166	3524	2946	3052	2701	1877	2548	2430	4431	9057	7662	5468	0	6098	10553	11155	10736	4168
Eriodictyol	C15H12O6	45333	30796	43506	37582	39045	17665	28407	30736	31226	42079	4139	1422	7728	0	3443	2891	1536	1769	0	5606
10-Undecenal	C11H20O	56577	21183	57401	42533	33273	4818	3205	3565	2225	1796	1650	0	0	0	1618	0	0	720	0	0
Dodecyl aldehyde	C12H24O	13193	8855	10971	9631	7738	12954	10301	10787	11142	6277	8776	6662	6359	8677	4910	7786	7808	6816	8504	9150
Dodecane	C12H26	3043	2643	2427	3077	0	0	0	0	0	0	0	3788	2248	1127	2254	0	3566	3511	4039	4166
Methyl Heptadecanoate	C18H36O2	444442	531778	390470	449495	423074	430397	403601	441847	466280	347512	401726	258309	358741	356881	303860	407577	338433	313671	354213	344654
Tridecanal	C13H26O	9843	3486	2191	7060	0	0	1517	3081	0	3077	6077	1307	1418	1726	1337	1481	947	811	0	918
Tetradecanal	C14H28O	265733	231491	223094	204167	158359	238166	222704	236178	0	128256	176386	0	146103	177195	113342	151032	153956	166973	172078	235688
Myristic acid	C14H28O2	265733	204317	225459	234995	203490	283032	223480	255759	274609	161070	184798	146171	189891	219792	131580	233928	222023	173203	238770	196543
Pentadecanal	C15H30O	28723	25527	25004	26468	21363	27958	25662	31575	26870	15121	20810	18991	21729	23502	15464	21122	20852	0	24588	28527
Narcisin	C28H32O16	26382	142273	10795	4064	18908	81399	6322	65212	6912	18547	11067	3926	12096	25414	5131	29526	11661	0	4104	0
Salicylic acid	C7H6O3	5116	4759	3102	2582	3693	13515	4301	2947	3011	3753	2512	959	1286	1925	898	1721	1214	1502	1067	2366
Stearidonic acid	C18H28O2	1289222	860120	893384	1045817	768001	994560	614398	851070	411948	935744	204519	19748	113300	37029	97457	281349	45204	73908	43677	98838
Heliotrine, 4-oxide	C16H27NO6	16417	15204	20940	21681	4057	47335	1923	5177	19786	4650	5335	3233	6000	3981	5435	6183	4082	4207	10038	13830
Heliotrine	C16H27NO5	13963	9233	11125	10954	11008	13107	5932	8030	6704	10846	1511	1115	1576	2317	1242	1286	0	869	1702	0
Crisiliol	C17H14O7	11627	15707	11461	10964	9484	10066	10390	9478	8103	10076	0	942	1646	1530	2400	11093	3144	722	2013	2497
Riboflavin	C17H20N4O6	21240	9390	4637	18632	6128	25269	1798	11252	24298	9527	8855	6448	23508	5987	33380	38088	4825	13190	21757	28718
Methyl Myristate	C15H30O2	13136	11400	40673	10348	8479	10602	7514	7144	7289	9226	8636	11970	9083	5977	7737	6606	6872	5680	7343	5410
Darutigenol	C20H34O3	5403	9164	8659	6584	8658	9588	9035	9145	5028	5044	5576	4341	9366	4753	6017	7238	4977	5812	14008	17235
Adenosine	C10H13N5O4	24158	26837	25245	24323	36553	44713	29648	45892	21565	48962	13391	5045	16751	11886	9942	20864	12798	6115	7851	7300
Vanillic acid	C8H8O4	4013	3308	0	2863	4259	0	4134	2283	3739	0	2283	2128	3132	1302	1715	0	2016	1698	1925	2088
Coumarin	C9H6O2	45659	98224	41859	23478	61312	31957	33916	80042	49894	35022	12444	9151	7241	5522	11046	9514	12909	8079	11896	8988
Vanillin	C8H8O3	2312	2106	2377	2515	2229	3002	1764	2506	3046	2299	1564	0	1707	0	3104	4164	0	1531	2137	1242
Carvacrol	C10H14O	6736	4824	8039	5997	7829	8687	4063	8131	3294	2320	0	1126	1168	1615	1267	1257	1992	0	960	1256
Geranylacetone	C13H22O	20362	18460	19569	16165	14876	16073	15604	16349	19763	14290	14933	13534	10782	9775	9285	11565	9900	9538	11746	10219
Geranyl linalool	C20H34O	29408	19733	45767	39350	32466	88712	11514	55462	60220	35275	45409	32995	64593	31094	42485	46613	38391	37298	112825	130914
Diosmetin	C16H12O6	7016	14390	12305	12936	0	10783	0	4209	0	4996	5973	5104	7627	5174	4940	2545	4724	0	7316	0
7,11,15-trimethyl-3-methylidene-hexadec-1-ene	C20H38	4076	8471	3599	2998	2949	2934	3252	3337	18161	0	1429	2483	3781	2691	0	3633	1513	1065	1025	0
Ursolic acid	C30H48O3	2574	2935	4271	2660	2917	6239	0	2783	4359	3053	1232	3132	2874	0	0	0	0	2725	1714	2648
Ursonic acid	C30H46O3	304649	209741	271156	170022	276333	207319	127372	174612	185746	95189	26471	10104	27204	7853	13807	19497	26191	2278	4178	2951
Methylthioninium Impurity A	C19H38O2	8022	4417	5379	5238	5408	6808	6540	7449	5946	4174	9103	0	0	0	0	0	0	0	0	1138
Jolkinolide E	C20H28O2	57255	46920	37142	43696	59511	40997	41121	54709	51600	42323	54714	63775	56212	82767	57750	70356	39846	55116	54240	67722
Acetovanillone	C9H10O3	3705	4431	3547	2232	3086	7489	4153	2352	5136	2216	11205	10357	14990	6336	9199	16966	40932	19717	19717	9153
Acetylshikonin	C18H18O6	3699	3855	2591	2986	3017	5705	2838	2825	2203	3793	340405	345711	310998	261304	318058	314281	319185	275896	300229	284561
Isorhamnetin	C16H12O7	37249	62064	22771	22714	25350	29355	28510	31980	21762	23941	5817	2420	10144	8895	4656	10810	4334	2346	1757	7867
Isovalerylshikonin	C21H24O6	2671	3437	3722	0	8712	8904	2934	3682	3896	0	349125	457192	409013	393884	455497	409244	424706	393830	418062	378761
Quinovaic acid	C30H46O5	12919	14213	10110	14226	14131	32402	5892	12139	8572	12543	2490	2481	1046	12324	2283	6569	5678	4893	5459	5364
Tiliroside	C30H26O13	4885	6132	5074	4808	17350	4842	6294	6856	4932	3127	4142	8920	4868	7413	5845	4325	4603	4885	5592	5933
Cryptochlorogenic acid	C16H18O9	7023	0	4655	28992	17350	0	0	16616	0	25316	2231	0	0	2804	0	0	1200	0	0	0
Stearic acid	C18H36O2	3845	13524	12772	8925	13275	11860	14903	10915	8431	7973	1570	0	0	0	0	0	0	0	0	0
Oleic acid	C18H34O2	7623	7521	9868	9048	5908	14404	6482	14221	7929	10495	3292	8511	8204	6008	7485	7738	6090	6226	9989	8148
Quinic acid	C7H12O6	5156	5695	3970	3713	4559	3466	6816	2856	3329	5110	2669	1230	4015	3777	2338	1533	1423	1153	956	2954
Naringenin	C15H12O5	1709084	1713273	683198	809225	1050634	1523646	1677899	1364226	1075781	789731	210238	2923	364231	1288	145126	112415	62223	61947	20418	10278
Lupeol	C30H50O	3165	7877	6615	27760	17919	9208	5538	13099	10950	10813	4840	38287	4623	58441	94781	4321	1991	2626	5248	3307
Protocatechualdehyde	C7H6O3	5606	4639	2170	2041	2796	3190	4727	2170	2841	1810	0	0	1840	0	0	0	0	983	0	0
Protocatechuic acid	C7H6O4	2075	0	0	0	2291	2451	2367	2457	1569	2190	3495	2610	1942	1598	3025	2368	3182	2256	2849	2326
N-Tetracosane	C24H50	3731	3587	3551	3367	2857	2811	2731	2643	2640	3170	2368	4483	2891	2588	2051	1758	2223	1969	981	1118
Hexadecane	C16H34	46136	38216	33785	45686	31025	29081	38861	37856	1897	0	27836	19805	23241	0	22514	25005	16628	861	0	0
Phytol	C20H40O	23828	18605	18877	14901	13795	16541	15657	16263	19365	13140	17364	10434	12342	10814	9001	13354	10469	9487	10866	10136
Shikonin	C16H16O5	4955	2337	6445	5894	4998	7283	3579	3517	2803	3200	18137	6365	17305	34011	5318	2746	3303	9015	1120	7076
Lithospermic acid	C27H22O12	174552	155083	0	0	210292	154994	178344	110370	0	399677	0	0	0	0	0	0	0	0	0	0
Alkannan	C16H18O4	27877	41072	25937	13456	18015	16494	12494	13617	6564	9073	40191	72791	115395	96567	89689	66494	48485	59469	75654	59940
Astragalin	C21H20O11	55861	86868	60097	67676	58085	126088	93406	39720	50767	54824	4319	3562	2246	42334	2377	48603	44007	41006	42198	1667
Palmitic acid	C16H32O2	2984274	2848735	2801616	2981331	2771941	2971329	2824021	3052094	3000998	2219340	2709345	2335622	2767429	2860469	2326486	2966186	2935489	2746369	3115560	2988517
Methyl palmitate	C17H34O2	118892	45923	46177	95929	62709	46153	24409	23212	26795	52485	470042	1201139	568610	702586	857678	620473	1284052	568656	1008798	701697
Palmitic acid ethyl ester	C18H36O2	28624	31875	86510	27671	22750	11675	10758	8377	13308	13159	37324	3462	16668	3465	9035	12670	7203	8212	8331	7604
Isopropyl palmitate	C19H38O2	2134	0	1850	0	6778	14796	0	5017	5247	0	1478	1139	1342	1240	1105	1393	1327	1260	1320	1347
