# Supplementary material for: Study of the Correlation Between Endophyte Abundances and Metabolite Levels in Different Parts of the Tissue of Cultivated and Wild Arnebia euchroma (Royle) Johnst. Based on Microbiome Analysis and Metabolomics
Source: Molecules. 2025 Feb 6;30(3):734. doi: 10.3390/molecules30030734 (PMC11820562; doi:10.3390/molecules30030734)
Supplement: Supplementary file 1 [file molecules-30-00734-s001.zip › Table S2.xlsx]

## Sheet: Sheet1
Table S2. Different metabolites between AEZ-R and AEZ-L.
Name	AEZ-R1	AEZ-R2	AEZ-R3	AEZ-R4	AEZ-R5	AEZ-L1	AEZ-L2	AEZ-L3	AEZ-L4	AEZ-L5	VIP	P-value	Type
Cordiachrome G	3527978	4274853	3006468	4164867	3415537	0	134583	146834	52675	0	1.41286	9.0803e-05	down
(5Z)-3,4-dimethyl-5-pentylidene-2(5H)-Furanone	4805	4460	4015	8538	9961	171931	176308	199484	165915	134060	1.41305	8.74079e-05	up
Angelicin	571835	749757	581657	694167	619335	0	0	0	0	268004	1.37309	4.21776e-05	down
3-O-Acetylcorosolic acid	5170	0	5463	6850	2418	26661	20286	26121	26750	22765	1.39284	2.92535e-06	up
ALPHA-Caryophyllene	50615	39879	36395	46203	44735	6537	13468	11308	5232	0	1.38327	5.68913e-06	down
Monardic acid A	2036	1567	1018	1517	1097	374665	353229	392512	313757	340090	1.42962	1.31409e-05	up
N-Acetyl-DL-valine	0	0	0	0	0	2504	2337	2456	2356	2349	1.43425	2.27564e-07	up
Beta, beta-dimethylacrylshikonin	511054	648566	517945	607990	539756	5013	18946	9031	2825	3782	1.42409	2.7766e-05	down
Trehalose	14620	17249	549300	6628	19401	4522123	5429338	4332727	4839844	5627801	1.41632	5.4987e-06	up
Quercetin	18846	4923	708	3497	2758	2327891	3413062	2713486	2768862	2705281	1.41231	9.22494e-05	up
Baicalein	0	0	0	0	2216	6710	6723	8718	8330	8686	1.39722	2.89249e-06	up
Caffeic acid	10916	3361	4673	3330	7253	42297	57801	44644	45184	41056	1.39841	2.59384e-05	up
Eriodictyol	2891	1536	1769	0	5606	45333	30796	43506	37582	39045	1.40847	3.53107e-05	up
Heliotrine	1286	0	869	1702	0	13963	9233	11125	10954	11008	1.39933	2.76009e-05	up
Acetylshikonin	314281	319185	275896	300229	284561	3699	3855	2591	2986	3017	1.43068	3.69236e-06	down
Isovalerylshikonin	409244	424706	393830	418062	378761	2671	3437	3722	0	8712	1.43295	6.26145e-07	down
Hesperidin	11140	16076	9879	15596	10976	0	6894	2022	0	0	1.29821	0.000363109	down
Salvianolic acid D	2430	1623	1820	6930	5376	0	0	0	0	0	1.10988	0.026927	down
Threonic acid	2216	2420	3157	1955	3257	0	0	0	0	0	1.37881	0.000549791	down
Maleic acid	0	2294	2203	2056	2540	0	0	0	0	0	1.174	0.016939	down
L-Epicatechin	1204	1540	1355	3916	3140	925823	994305	896679	0	989006	1.18485	0.0165467	up
(+)-Pinoresinol	160185	252339	193287	253041	171569	6275	30104	0	2346	16188	1.38183	0.000330444	down
1-O-Caffeoylglycerol	1181	1911	1227	1249	1249	30593	31934	37343	40556	27103	1.40091	0.000177414	up
1-Hexadecene	4336	1938	2889	16776	23391	70206	65296	39170	52072	59903	1.32079	0.000169313	up
2,6-Diisopropylnaphthalene	0	0	0	0	0	6626	6110	8253	6661	8756	1.41221	0.000145316	up
3-Methylglutaric acid	0	0	0	0	0	0	3983	4143	3448	3759	1.17322	0.0167552	up
3-Hydroxydecanoic acid	18989	23679	24023	30299	17870	10699	13818	11821	8785	7910	1.25954	0.00262266	down
3-Oxopomolic acid	3864	2929	3165	3620	1028	71833	55236	55060	46081	60899	1.40374	0.000176957	up
4-Hydroxycinnamic acid	2814	8808	3503	6976	3369	9463	17558	12774	8701	11147	1.11131	0.00946235	up
Scoparone	17197	1494	1533	1560	1874	30864	33366	15342	14492	26703	1.16542	0.00515965	up
7β-hydroxysitosterol	73965	144777	100527	149750	113360	24120	19940	24120	18869	68583	1.25632	0.00152582	down
7-Hydroxycoumarin	138645	39546	58702	40716	88109	1008532	1387842	1413013	1013138	1193218	1.40723	0.000132161	up
Alliodorol	2512	0	817	3075	967	7706	3015	4849	5438	4813	1.15856	0.00520781	up
Arnebifuranone	229762	315243	209251	289396	220167	25899	7081	7047	18905	5474	1.39732	0.000235631	down
Cabraleadiol	11532	14250	17979	18522	24910	46507	31964	43670	25491	34081	1.20268	0.00473071	up
Curassavinine	5136	0	2205	1425	2756	8371	7184	6891	8798	9104	1.30384	0.000918501	up
Cynaustine	0	2457	3356	2635	3823	38226	22370	22244	34025	14043	1.2571	0.00516824	up
Cynoglossamine	1136	1593	1790	4403	3063	3934	8081	6659	7778	3637	1.0712	0.0148288	up
D-Pantothenic acid	7318	3391	3147	2770	3019	10962	11589	16017	12381	11316	1.33512	0.000143176	up
Heliocurassavinine	1865	1037	1171	1649	1256	77389	132051	95191	101585	97703	1.39054	0.000357048	up
Heliosupine	1297	1252	1452	2558	2280	4398	3625	4651	1874	5853	1.09863	0.020694	up
Leucocordiachrome H	42537	108454	3212	6993	40969	117638	46620	262160	150787	193579	1.02085	0.031453	up
Lithospermic acid A	0	0	0	0	0	131753	53803	133154	88988	0	1.082	0.0316427	up
L-Glutamine	33800	49806	100962	102900	49635	4817	7040	9711	6304	5814	1.19825	0.0133938	down
L-Tryptophan	48725	21835	3934	14829	24740	38312	74170	71982	49027	59557	1.13935	0.00748428	up
Methyl dodecanoate	1819	1522	1320	2085	1887	17147	12009	12268	14001	4131	1.22355	0.00894401	up
Monomethyl lithospermate	1609	1067	735	3341	2081	4982	5363	10460	6708	2349	1.04923	0.0306286	up
Symphytine	22116	12727	11823	15468	15625	59840	50585	29185	35257	19155	1.05039	0.0316247	up
Thesinine	4823	3648	3226	3698	3849	4122	0	2392	0	0	1.01395	0.0364431	down
Tormentic acid	21484	12968	11113	4497	4813	34986	48932	34550	36590	45797	1.32735	0.000145953	up
Alpha-Pinene	4097	3116	3661	3440	2991	12459	8000	7140	10732	5864	1.19438	0.0104126	up
Linolenic acid	116675	66401	99441	90098	111814	2438510	1247723	1189220	2300965	430428	1.13498	0.0192354	up
Beta-Sitosterol	2533	1500	1966	2223	3670	5723	5947	5857	6524	6325	1.37515	0.000165643	up
Bate-Acetoxyisovalerylshikonin	20854	42732	22942	35781	22101	18613	4183	2309	2708	3006	1.20308	0.00367988	down
Alkannin	152716	333897	145300	255330	141296	2528	6555	2000	0	4109	1.27336	0.00616378	down
Propionylshikonin	126522	691505	44333	357184	160426	670835	1321668	941537	668357	774480	1.12141	0.00743734	up
Lithospermic acid B	116518	65828	64897	20879	208583	1131242	1033918	527623	639668	738326	1.2952	0.00244175	up
Salvianolicacid C	10374	1238	3565	1805	11308	28822	26591	17014	15002	19817	1.2276	0.00202851	up
Salvianolic acid F	1307	5319	1147	1802	1517	13760	26591	15569	4884	7184	1.03759	0.0388475	up
Bilirubin	232061	16899	21868	5519	7449	429366	339080	442729	251916	404949	1.29678	0.000583527	up
Scopoletin	13436	29871	12861	23101	12696	3523	3446	3324	3038	4483	1.20511	0.0128125	down
Stigmast-4-ene-3,6-dione	74160	79942	74771	66171	67489	392432	264183	423042	181928	305823	1.29055	0.0051672	up
4-Methoxycinnamic acid	2251	3768	1411	3175	1967	5112	9310	6762	4508	5615	1.16981	0.00779343	up
p-Coumaric acid	0	0	0	0	0	2127	2536	4779	2563	2932	1.32476	0.00303417	up
Isoquercitrin	0	1021	0	0	0	504011	807087	655077	611814	605070	1.40267	0.000207537	up
Taxifolin	1720	2131	1338	1518	1410	6700	6315	2930	6877	5283	1.2548	0.00461895	up
Glycitein	22290	36108	20781	29147	22614	4696	4523	4282	4117	3521	1.35196	0.00151361	down
Pachypodol	2591	4605	2610	2671	2459	6750	20293	10481	11336	8863	1.12797	0.0200224	up
Hyperoside	4538	3332	1662	2930	833	63594	96528	84471	87647	90195	1.40891	0.000109185	up
Kaempferol-3-O-Rutinoside	3080	3691	2504	3293	3043	419384	447164	422624	406120	284596	1.40395	0.0001632	up
Rinderine	18941	15182	5559	14293	14876	142755	89902	160900	181745	132367	1.35449	0.00100613	up
Rutin	6605	6013	4769	5953	4632	4964410	7502515	5535870	5985038	6067807	1.40652	0.000140647	up
Ophiogenin-3-O-α-L-rhaMnopyranosyl-(1→2)-β-D-glucopyranoside	0	0	0	1157	0	28047	37170	33069	21991	27358	1.39652	0.000326615	up
Ergosta-4,6,8(14),22-tetraen-3-one	178440	247021	103546	190156	225270	11947	5639	8546	12647	13026	1.33893	0.00187583	down
Tricin	0	0	0	0	0	4033	3128	2560	2112	2325	1.35675	0.00119986	up
Oleanolic acid	0	0	0	0	0	3974	5120	6746	2188	0	1.06764	0.0367152	up
Apigenin 7-glucoside	25708	39483	32983	40635	34360	4679	5061	3257	2576	3568	1.39781	0.000245289	down
Esculetin	62165	160789	56696	115458	64444	16032	18399	15968	14051	14165	1.15815	0.019584	down
Deoxyshikonin	473717	931326	550712	902419	776966	117638	5376	262160	150787	193579	1.2904	0.00153771	down
Azelaic acid	20252	28569	14731	24615	18983	5757	2461	2224	4289	3663	1.34271	0.0011565	down
Cinnamic acid	1948	2900	1503	2371	3215	10139	10341	13154	8493	10190	1.38839	0.00012407	up
Kaempferol	9257	10205	7691	1658	8705	209687	226318	216298	187786	134639	1.39311	0.000305551	up
Artemisinin	6098	10553	11155	10736	4168	2547	3067	3166	3524	2946	1.16465	0.0179181	down
10-Undecenal	0	0	720	0	0	56577	21183	57401	42533	33273	1.30436	0.00370981	up
Salicylic acid	1721	1214	1502	1067	2366	5116	4759	3102	2582	3693	1.20221	0.00582589	up
Stearidonic acid	281349	45204	73908	43677	98838	1289222	860120	893384	1045817	768001	1.35941	0.000174341	up
Crisiliol	11093	3144	722	2013	2497	11627	15707	11461	10964	9484	1.15381	0.00856874	up
Adenosine	20864	12798	6115	7851	7300	24158	26837	25245	24323	36553	1.23032	0.00189355	up
Coumarin	9514	12909	8079	11896	8988	45659	98224	41859	23478	61312	1.11805	0.0249508	up
Carvacrol	1257	1992	0	960	1256	6736	4824	8039	5997	7829	1.36431	0.000148113	up
Ursonic acid	19497	26191	2278	4178	2951	304649	209741	271156	170022	276333	1.3809	0.000490235	up
Methylthioninium Impurity A	0	0	0	0	1138	8022	4417	5379	5238	5408	1.35994	0.000359004	up
Acetovanillone	16966	40932	19717	19717	9153	3705	4431	3547	2232	3086	1.10876	0.0272821	down
Isorhamnetin	10810	4334	2346	1757	7867	37249	62064	22771	22714	25350	1.14171	0.0172086	up
Quinovaic acid	6569	5678	4893	5459	5364	12919	14213	10110	14226	14131	1.36189	0.000299524	up
Stearic acid	0	0	0	0	0	3845	13524	12772	8925	13275	1.29098	0.00484871	up
Quinic acid	1533	1423	1153	956	2954	5156	5695	3970	3713	4559	1.29881	0.000353294	up
Naringenin	112415	62223	61947	20418	10278	1709084	1713273	683198	809225	1050634	1.25553	0.00640198	up
Protocatechualdehyde	0	0	983	0	0	5606	4639	2170	2041	2796	1.20563	0.00840673	up
Protocatechuic acid	2368	3182	2256	2849	2326	2075	0	0	0	2291	1.05304	0.029301	down
N-Tetracosane	1758	2223	1969	981	1118	3731	3587	3551	3367	2857	1.31054	0.000451814	up
Hexadecane	25005	16628	861	0	0	46136	38216	33785	45686	31025	1.24832	0.0018723	up
Alkannan	66494	48485	59469	75654	59940	27877	41072	25937	13456	18015	1.27978	0.000493954	down
Methyl palmitate	620473	1284052	568656	1008798	701697	118892	45923	46177	95929	62709	1.29038	0.00465881	down
