# Supplementary material for: Study of the Correlation Between Endophyte Abundances and Metabolite Levels in Different Parts of the Tissue of Cultivated and Wild Arnebia euchroma (Royle) Johnst. Based on Microbiome Analysis and Metabolomics
Source: Molecules. 2025 Feb 6;30(3):734. doi: 10.3390/molecules30030734 (PMC11820562; doi:10.3390/molecules30030734)
Supplement: Supplementary file 1 [file molecules-30-00734-s001.zip › Table S3.xlsx]

## Sheet: Sheet1
Table S3. Different metabolites between AEY-R and AEY-L.
Name	AEY-R1	AEY-R2	AEY-R3	AEY-R4	AEY-R5	AEY-L1	AEY-L2	AEY-L3	AEY-L4	AEY-L5	VIP	P-value	Type
Cordiachrome G	4209391	3298958	2864405	2355561	3914995	0	0	0	0	0	1.5472	0.000595251	down
Angelicin	585303	800517	512516	604776	612281	2331	13718	0	19270	0	1.57678	0.000194231	down
Gluconic acid	1336	1951	1141	1394	1554	0	0	0	0	0	1.5656	0.000410631	down
(+)-Pinoresinol	126555	241785	186422	186840	216843	0	22161	2000	25040	0	1.54341	0.000385666	down
2,6-Diisopropylnaphthalene	2192	1543	0	1135	0	5404	6539	8018	5021	6282	1.51551	6.3222e-05	up
24(R), 25-Dihydroxyvitamin D3	3617	2877	3241	2608	5295	8308	7654	8571	5667	7227	1.4307	0.000480444	up
3,4-Dihydroxybenzyl alcohol	7355	1559	6125	5646	0	17307	15939	12005	21431	16191	1.46217	0.000327551	up
3-O-Acetylcorosolic acid	7656	4943	4240	5972	0	21473	13533	17733	12638	19459	1.44433	0.00051134	up
7β-hydroxysitosterol	69701	133976	96374	120170	119698	7353	4181	5575	4921	6033	1.54362	0.000814145	down
7-Hydroxycoumarin	56696	17266	70144	9907	93872	1847976	1353182	962577	1401011	1604248	1.52893	0.000642859	up
ALPHA-Caryophyllene	40070	39053	48016	41153	24131	2608	2371	4102	2155	2463	1.52143	0.000754596	down
Cynaustine	8911	2465	3899	3467	3712	17846	16171	16084	12835	22888	1.47039	0.000365656	up
L-Tryptophan	20492	2006	13335	1540	11951	93951	74396	51610	65425	76576	1.51002	0.000204403	up
Beta, beta-dimethylacrylshikonin	514518	707969	491674	667943	600527	4209	11700	11393	4637	10505	1.57936	0.000148246	down
Succinic acid	130329	247921	174697	248878	225567	6142	1777	1962	3255	3400	1.53678	0.000933642	down
Lithospermic acid B	222167	3068	365673	2142	156130	872790	1053873	921789	742711	624008	1.49628	0.000133977	up
Caffeic acid	5275	1330	6146	2411	7749	61126	48720	40745	47666	55524	1.56044	6.50636e-05	up
Ophiogenin-3-O-α-L-rhaMnopyranosyl-(1→2)-β-D-glucopyranoside	1424	0	5044	1790	0	44881	31598	22897	30372	32679	1.5169	0.000612451	up
Medicarpin	5542906	7697223	5985437	6538892	6992771	335309	233167	151424	36764	213279	1.5907	5.92902e-05	down
Apigenin 7-glucoside	22165	37414	31081	34419	36177	7214	6308	3736	2921	3853	1.54968	0.000282842	down
Crisiliol	0	942	1646	1530	2400	10066	10390	9478	8103	10076	1.57454	4.84855e-07	up
Acetylshikonin	340405	345711	310998	261304	318058	5705	2838	2825	2203	3793	1.59407	3.0879e-05	down
Isorhamnetin	5817	2420	10144	8895	4656	29355	28510	31980	21762	23941	1.5403	3.20986e-05	up
Isovalerylshikonin	349125	457192	409013	393884	455497	8904	2934	3682	3896	0	1.59609	3.32976e-05	down
Stearic acid	1570	0	0	0	0	11860	14903	10915	8431	7973	1.52388	0.0007532	up
Naringenin	210238	2923	364231	1288	145126	1523646	1677899	1364226	1075781	789731	1.48357	0.000879955	up
L-Epicatechin	4164	2648	11358	1090	974	40320	1215812	319530	636840	953354	1.184	0.0407656	up
(5Z)-3,4-dimethyl-5-pentylidene-2(5H)-Furanone	4467	5081	6008	4532	4716	288013	117856	154464	106718	156145	1.3784	0.00784384	up
1-O-Caffeoylglycerol	1515	1507	1229	2022	1691	41526	23954	34353	42869	16595	1.44058	0.00397534	up
3-Methylglutaric acid	0	0	0	0	0	5222	3192	3721	0	3728	1.26828	0.0212271	up
3-Hydroxydecanoic acid	36508	30366	42648	26600	18842	5182	5731	6795	9396	8038	1.4273	0.00363147	down
3-Tert-Butyladipic acid	67849	52609	38924	31201	57037	9581	2406	5408	6252	3721	1.48616	0.00208898	down
3-Oxopomolic acid	2386	2709	3759	4170	2698	76130	31353	29452	50299	31905	1.34746	0.0102683	up
Scoparone	1446	3211	2995	1616	3535	29263	21518	12562	31510	30392	1.44957	0.0030644	up
7-Acetylscorpioidine	3541	1754	1384	1809	1714	3736	6246	2083	4369	5367	1.15812	0.0277706	up
7-Methoxyflavone	780156	2020796	934802	1192363	1446884	36328	24796	15427	5975	21985	1.4627	0.00454068	down
Arnebifuranone	327506	249702	186797	141053	295048	5168	1650	5679	0	7678	1.49274	0.00229397	down
β-Lonone	4532	4020	3537	3526	3514	118567	95722	57435	25768	55487	1.31803	0.0150326	up
Curassavinine	1242	1591	2878	1196	2933	9569	4352	6856	2211	6583	1.15862	0.0307514	up
D-Pantothenic acid	3785	1515	5018	0	2904	17182	7231	7231	11262	10281	1.2893	0.00821203	up
D-Mannose	5232	7591	4063	28291	5569	20078	37730	21495	37222	29880	1.227	0.0125344	up
Heliocurassavinine	5366	1912	1990	2586	1934	214639	152794	65574	75692	82861	1.30941	0.0155213	up
Methyl dodecanoate	1835	2965	1914	4523	1395	4005	8962	8369	7163	11204	1.33906	0.00677952	up
Monardic acid A	2416	2288	4526	6198	7216	220713	413251	253160	271062	42977	1.3208	0.0164681	up
N-Acetyl-DL-valine	1700	1928	0	0	0	3466	2325	2746	1830	2351	1.22895	0.0112216	up
Scorpioidine	2136	1557	0	1853	1709	6228	2175	3235	2370	5718	1.08232	0.0396786	up
Tormentic acid	14043	5537	17794	13503	7586	60860	27689	38152	32866	34130	1.34141	0.00669214	up
Α-Amyrin	8837	53953	31965	36243	38207	0	0	0	0	0	1.39275	0.00964187	down
Linolenic acid	220759	124041	96934	177317	99481	1125002	912878	846721	592202	1448523	1.43938	0.00377115	up
Bate-Hydroxyisovalerylshikonin	14853	31290	17970	22589	25137	6088	1583	3053	3445	2587	1.49223	0.00189769	down
Bate-Acetoxyisovalerylshikonin	16271	34142	17852	21773	30507	0	4361	3549	15108	3185	1.36697	0.00309731	down
Salvianolic acid	1339	1677	1361	1186	1413	3323	2459	2422	3848	5986	1.21405	0.0269399	up
Diosmin	3768	3037	2418	1646	2348	28963	20685	6446	32824	12818	1.25154	0.0222653	up
Scopoletin	11905	21478	15387	22624	19504	2929	3023	3015	3084	1919	1.51449	0.00141011	down
stigmast-4-ene-3,6-dione	3043	118518	23257	55019	32212	250952	169100	101082	99292	80229	1.04297	0.0414072	up
Nerolidol	0	0	0	0	0	4046	3842	0	1885	1903	1.19051	0.0347444	up
Quercetin	11117	947	6563	37076	2576	4862160	3773411	1844033	2273950	2480642	1.42021	0.00547931	up
Glycitein	19356	39686	21855	24723	24664	3379	17018	3172	2759	2776	1.36501	0.0023596	down
Baicalein	1705	1691	2848	0	1511	4286	6571	6726	5650	9114	1.42599	0.00137453	up
Synapoic acid	1337	3635	1355	3382	2679	9701	7613	3122	5160	4616	1.11687	0.0343424	up
Kaempferol-3-O-Rutinoside	2397	4320	2335	2821	4233	712490	544494	354850	173430	390460	1.37541	0.00901257	up
Rutin	7841	6309	5357	4397	5792	10759670	8645318	4835414	5363859	5752939	1.45744	0.00338354	up
Rosmarinic acid	1443	7490	30026	3934	40044	80366	80411	44498	68239	123463	1.32245	0.0046711	up
Tricin	0	0	0	0	0	3427	3772	3118	2202	1958	1.52276	0.00117444	up
Deoxyshikonin	869609	905710	826784	422311	978363	398618	377840	129581	556531	157937	1.30261	0.00584886	down
Azelaic acid	4312	28265	18626	14228	21040	4238	2277	2554	2140	3887	1.2891	0.022246	down
Cinnamic acid	4320	2952	5009	3766	4203	12841	6770	6853	7659	7016	1.22855	0.0203864	up
Kaempferol	10567	1394	9463	7567	9580	333894	247879	161117	79490	176217	1.35355	0.0109863	up
Eriodictyol	4139	1422	7728	0	3443	17665	28407	30736	31226	42079	1.47773	0.00138639	up
10-Undecenal	1650	0	0	0	1618	4818	3205	3565	2225	1796	1.26988	0.00677275	up
Dodecane	0	3788	2248	1127	2254	0	0	0	0	0	1.1941	0.0409517	down
Stearidonic acid	204519	19748	113300	37029	97457	994560	614398	851070	411948	935744	1.44291	0.00246535	up
Heliotrine	1511	1115	1576	2317	1242	13107	5932	8030	6704	10846	1.41239	0.00483315	up
Adenosine	13391	5045	16751	11886	9942	44713	29648	45892	21565	48962	1.37975	0.00512677	up
Coumarin	12444	9151	7241	5522	11046	31957	33916	80042	49894	35022	1.31895	0.0142353	up
Carvacrol	0	1126	1168	1615	1267	8687	4063	8131	3294	2320	1.19363	0.0290801	up
Ursonic acid	26471	10104	27204	7853	13807	207319	127372	174612	185746	95189	1.47448	0.00188399	up
Acetovanillone	11205	10357	14990	6336	9199	7489	4153	2352	5136	2216	1.26382	0.00862346	down
Protocatechualdehyde	0	0	1840	0	0	3190	4727	2170	2841	1810	1.33947	0.00407665	up
Alkannan	40191	72791	115395	96567	89689	16494	12494	13617	6564	9073	1.4284	0.0045612	down
Astragalin	4319	3562	2246	42334	2377	126088	93406	39720	50767	54824	1.24437	0.0140993	up
Methyl palmitate	470042	1201139	568610	702586	857678	46153	24409	23212	26795	52485	1.45916	0.0047477	down
