# Supplementary material for: Study of the Correlation Between Endophyte Abundances and Metabolite Levels in Different Parts of the Tissue of Cultivated and Wild Arnebia euchroma (Royle) Johnst. Based on Microbiome Analysis and Metabolomics
Source: Molecules. 2025 Feb 6;30(3):734. doi: 10.3390/molecules30030734 (PMC11820562; doi:10.3390/molecules30030734)
Supplement: Supplementary file 1 [file molecules-30-00734-s001.zip › Table S4.xlsx]

## Sheet: Sheet1
Table S4. Different metabolites between AEZ-R and AEY-R.
Name	AEZ-R1	AEZ-R2	AEZ-R3	AEZ-R4	AEZ-R5	AEY-R1	AEY-R2	AEY-R3	AEY-R4	AEY-R5	VIP	P-value	Type
N-Acetyl-L-leucine	1536	0	2039	915	1059	0	0	0	0	0	1.97531	0.0310684	down
N-Nonacosane	2430	1623	1820	6930	5376	0	0	0	1875	0	1.89165	0.0344489	down
Monardic acid A	2036	1567	1018	1517	1097	2416	2288	4526	6198	7216	1.89211	0.0341705	up
Α-Amyrin	15063	13142	5066	11527	9172	8837	53953	31965	36243	38207	1.99875	0.03195	up
Ferulic Acid	0	3267	5246	5819	2315	9320	12663	11029	15807	9330	2.33823	0.000908274	up
Rinderine	18941	15182	5559	14293	14876	78156	58935	24113	58897	35621	2.12531	0.0156247	up
