# Supplementary material for: Study of the Correlation Between Endophyte Abundances and Metabolite Levels in Different Parts of the Tissue of Cultivated and Wild Arnebia euchroma (Royle) Johnst. Based on Microbiome Analysis and Metabolomics
Source: Molecules. 2025 Feb 6;30(3):734. doi: 10.3390/molecules30030734 (PMC11820562; doi:10.3390/molecules30030734)
Supplement: Supplementary file 1 [file molecules-30-00734-s001.zip › Table S5.xlsx]

## Sheet: Sheet1
Table S5. Different metabolites between AEZ-L and AEY-L.
Name	AEZ-L1	AEZ-L2	AEZ-L3	AEZ-L4	AEZ-L5	AEY-L1	AEY-L2	AEY-L3	AEY-L4	AEY-L5	VIP	P-value	Type
4-Hydroxycinnamic acid	9463	17558	12774	8701	11147	5647	4463	8349	2707	4112	2.03545	0.00814404	up
stigmast-4-ene-3,6-dione	392432	264183	423042	181928	305823	250952	169100	101082	99292	80229	1.95164	0.0138576	up
Glabridin	5285	6317	13498	10776	12797	6053	4509	4324	5318	3226	1.83161	0.0369144	up
Trehalose	4522123	5429338	4332727	4839844	5627801	5231943	513043	6150	565393	10269	1.95646	0.0189885	up
Isoquercitrin	504011	807087	655077	611814	605070	3987	30238	417100	485214	14898	2.02805	0.0103094	up
Citric acid	3921	3486	2212	3798	2892	0	0	0	2955	2081	1.8685	0.0193481	up
10-Undecenal	56577	21183	57401	42533	33273	4818	3205	3565	2225	1796	2.28945	0.00474294	up
Dodecane	3043	2643	2427	3077	0	0	0	0	0	0	2.02921	0.0174289	up
Alkannan	27877	41072	25937	13456	18015	16494	12494	13617	6564	9073	1.76147	0.0423417	up
