# Supplementary material for: Study of the Correlation Between Endophyte Abundances and Metabolite Levels in Different Parts of the Tissue of Cultivated and Wild Arnebia euchroma (Royle) Johnst. Based on Microbiome Analysis and Metabolomics
Source: Molecules. 2025 Feb 6;30(3):734. doi: 10.3390/molecules30030734 (PMC11820562; doi:10.3390/molecules30030734)
Supplement: Supplementary file 1 [file molecules-30-00734-s001.zip › Table S6.xlsx]

## Sheet: Sheet1
Table S6. AEZ-R and AEY-R contain the contents of 8 naphthoquinone components. (mg/g)
Sample	Alkannin	β_hydroxylsovalerylshikonin	Acetyl Shikonin	β_Acetoxyisovalerylalkannin	Deoxyshikonin	Isobutyrylshikonin	β_β'_dimethylacrylalkannin	Isovalerylshikonin
AEZ-R1	0.2776	0.4435	25.4435	1.6079	1.0681	1.9173	4.3146	18.5474
AEZ-R2	0.8923	0.6707	26.3562	3.4926	1.4607	3.8298	10.2305	35.735
AEZ-R3	0.1537	0.2465	9.8721	1.4714	0.7223	1.5182	3.0216	9.4491
AEZ-R4	0.4505	0.6887	18.3245	3.263	1.0034	3.0024	5.8914	19.5873
AEZ-R5	0.2886	0.4801	21.6016	2.8753	1.395	2.0922	5.8207	16.2347
AEY-R1	0.315	0.29	25.834	1.5549	1.31	1.3499	4.0898	13.4945
AEY-R2	0.365	0.35	20.448	2.1548	1.0149	2.3048	12.129	23.1281
AEY-R3	0.5	0.9	24.7395	2.9449	1.975	2.9149	5.2049	18.8696
AEY-R4	0.095	0.275	6.1245	1.5499	0.395	1.2899	7.1444	9.339
AEY-R5	0.535	0.545	23.9131	3.3147	1.9698	3.1897	6.4995	25.7779
